# Supplementary material for: Antiplatelet vs. Anticoagulation in Cervical Artery Dissection: A Systematic Review and Meta-Analysis of Randomized Controlled Trials
Source: Front Neurol. 2021 Nov 24;12:745106. doi: 10.3389/fneur.2021.745106 (PMC8651981; doi:10.3389/fneur.2021.745106)
Supplement: Supplementary file 1 [file Data_Sheet_1.ZIP]

Archive with 8 entries (7 files):
- Supplementary Material/
- __MACOSX/._Supplementary Material
- Supplementary Material/Supplementary Appendix 2.docx
- __MACOSX/Supplementary Material/._Supplementary Appendix 2.docx
- Supplementary Material/Supplementary Appendix 3.docx
- __MACOSX/Supplementary Material/._Supplementary Appendix 3.docx
- Supplementary Material/Supplementary Appendix 1.docx
- __MACOSX/Supplementary Material/._Supplementary Appendix 1.docx
